# Supplementary material for: Antibacterial and Oxidative Stress-Protective Effects of Five Monoterpenes from Softwood
Source: Molecules. 2022 Jun 17;27(12):3891. doi: 10.3390/molecules27123891 (PMC9230896; doi:10.3390/molecules27123891)
Supplement: Supplementary file 1 [file molecules-27-03891-s001.zip]

Archive with 1 entries (1 files):
- molecules-1741029-supplementary.pdf
